# Supplementary material for: The importance of rare species: a trait-based assessment of rare species contributions to functional diversity and possible ecosystem function in tall-grass prairies
Source: Ecol Evol. 2013 Dec 12;4(1):104–12. doi: 10.1002/ece3.915 (PMC3894892; doi:10.1002/ece3.915)
Supplement: Supplementary file 7 [file ece30004-0104-SD7.txt]

-
-
--
-
--
-------------------------------------------------------------------------------------------------------------------------
0 50 100 150 200 250
0
2
4
6
8
10
Rank
Pe
rce
nt
co
ve
r
-
-
-
Species in oldfield survey
Species with traitdata
+/- 1 s.e.ofmean percentcover
