# Supplementary material for: The importance of rare species: a trait-based assessment of rare species contributions to functional diversity and possible ecosystem function in tall-grass prairies
Source: Ecol Evol. 2013 Dec 12;4(1):104–12. doi: 10.1002/ece3.915 (PMC3894892; doi:10.1002/ece3.915)
Supplement: Supplementary file 8 [file ece30004-0104-SD8.txt]

0 10 20 30 40
Mean Abundance Rank
Ad
di
tio
n 
to
 C
ommu
ni
ty 
F
T
V
0 10 20 30 40
Maximum Abundance Rank
Ad
di
tio
n 
to
 C
ommu
ni
ty 
F
T
V
0 10 20 30 40
Geographic Range Rank
Ad
di
tio
n 
to
 C
ommu
ni
ty 
F
T
V
0 10 20 30 40
HabitatSpecificity Rank
Ad
di
tio
n 
to
 C
ommu
ni
ty 
F
T
V
